# Supplementary material for: An Artificial Intelligence-Based Fuzzy Logic System for Periodontitis Risk Assessment in Patients with Type 2 Diabetes Mellitus
Source: Bioengineering (Basel). 2025 Feb 20;12(3):211. doi: 10.3390/bioengineering12030211 (PMC11939156; doi:10.3390/bioengineering12030211)
Supplement: Supplementary file 1 [file bioengineering-12-00211-s001.zip]

Archive with 1 entries (1 files):
- bioengineering-3460070-supplementary.pdf
